# Supplementary material for: Compartment‐specific 13C metabolic flux analysis reveals boosted NADPH availability coinciding with increased cell‐specific productivity for IgG1 producing CHO cells after MTA treatment
Source: Eng Life Sci. 2021 Nov 9;21(12):832–47. doi: 10.1002/elsc.202100057 (PMC8638276; doi:10.1002/elsc.202100057)
Supplement: Supplementary file 2 — Supporting information. [file ELSC-21-832-s001.xlsx]

## Sheet: Optimizer
	Ref - growth	MTA - growth
Number of data fitted	244	244
Number of flux parameter	8	8
χ2(0.95)	272.84	272.84
χ2 (optimizer)	272.41	271.6

## Sheet: key_fluxes
REFERENCE
Flux ID	Reaction	optimized	LB (95%)	UB (95%)
ppp1	G6P --> P5P + CO2	0.10992	0.078	0.144
phdgh	GAP --> Ser	0.02616	0.01344	0.04056
fGlyco	Glyco --> G6P	0.47352	0.3456	0.58248
pepck	OAA --> PEP + CO2	0.45312	0.44952	0.45744
alt	Pyr + Glu <-> Ala + aKG	0.84	0.636	1.1172
me	Mal <-> Pyr + CO2	1.5804	1.13784	1.8648
mem	Mal_m <-> Pyr_m + CO2	-0.12	-0.864	0.264
astm	Asp_m + aKG_m <-> OAA_m + Glu_m	-0.04608	-0.04944	-0.04296
MTA48
Flux ID	Reaction	optimized	LB (95%)	UB (95%)
ppp1	G6P --> P5P + CO2	2.37552	2.1744	2.56752
phdgh	GAP --> Ser	0.016272	0.00888	0.02832
fGlyco	Glyco --> G6P	0	0	0.072
pepck	OAA --> PEP + CO2	0.58584	0.37824	0.864
alt	Pyr + Glu <-> Ala + aKG	0.28968	0.264	0.3552
me	Mal <-> Pyr + CO2	0.83592	0.552	1.01568
mem	Mal_m <-> Pyr_m + CO2	-0.183048	-0.4512	-0.012
astm	Asp_m + aKG_m <-> OAA_m + Glu_m	-0.176952	-0.2328	-0.1164

## Sheet: Fluxes detail
	Flux ID	Reaction	REFERENCE				MTA48				Welsch Test
			mean	std	UB (95%)	LB (95%)	mean	std	UB (95%)	LB (95%)	p	SIG/NON SIG
Extracellular rates	tAla	Ala <-> Ala_ex	0.102	0.00168	0.10368	0.10032	0.13848	0.01056	0.14904	0.12792	0.0274643	SIG
	tAsn	Asn_ex -> Asn	0.29232	0.03288	0.3252	0.25944	0.29064	0.01872	0.30936	0.27192	0.943539	NON-SIG
	tAsp	Asp <-> Asp_ex	0.01944	0.00288	0.02232	0.01656	0.0156	0.00168	0.01728	0.01392	0.140029	NON-SIG
	tCO2	CO2 -> CO2_ex	9.8628	4.08312	13.9459	5.77968	8.172	0.92376	9.09576	7.24824	0.55662	NON-SIG
	tGlc	Glc -> G6P	2.67744	0.60888	3.28632	2.06856	2.8332	0.1392	2.9724	2.694	0.707894	NON-SIG
	tGln	Gln_ex -> Gln	0.22152	0.01176	0.23328	0.20976	0.15552	0.02712	0.18264	0.1284	0.0608279	NON-SIG
	tGlu	Glu <-> Glu_ex	0.13104	0.0096	0.14064	0.12144	0.10656	0.006	0.11256	0.10056	0.0332215	SIG
	tLac	Lac <-> Lac_ex	3.09144	0.564	3.65544	2.52744	3.04704	0.09912	3.14616	2.94792	0.515827	NON-SIG
	tSer	Ser_ex -> Ser	0.16248	0.02664	0.18912	0.13584	0.10872	0.00456	0.11328	0.10416	0.711311	NON-SIG
Biomass growth reactions	acl	Cit --> OAA + AcCoA	0.20328	0.01296	0.21624	0.19032	0.14976	0.054	0.20376	0.09576	0.237012	NON-SIG
	muAcCoA	AcCoA -> AcCoA_X	0.20328	0.01296	0.21624	0.19032	0.14976	0.054	0.20376	0.09576	0.237012	NON-SIG
	muAla	Ala -> Ala_X	0.01152	0.00312	0.01464	0.0084	0.03624	0.0132	0.04944	0.02304	0.087399	NON-SIG
	muAsn	Asn -> Asn_X	0.02376	0.00144	0.0252	0.02232	0.01752	0.00624	0.02376	0.01128	0.233524	NON-SIG
	muAsp	Asp -> Asp_X	0.03864	0.0024	0.04104	0.03624	0.02856	0.01032	0.03888	0.01824	0.241157	NON-SIG
	muG6P	G6P -> G6P_X	0.02376	0.00144	0.0252	0.02232	0.01752	0.00624	0.02376	0.01128	0.0626383	NON-SIG
	muGAP	GAP -> GAP_X	0.01008	0.00072	0.0108	0.00936	0.00744	0.00264	0.01008	0.0048	0.0644961	NON-SIG
	muGln	Gln -> Gln_X	0.054	0.00168	0.05568	0.05232	0.01944	0.00696	0.0264	0.01248	0.014007	SIG
	muGlu	Glu -> Glu_X	0.03168	0.00192	0.0336	0.02976	0.02328	0.0084	0.03168	0.01488	0.0625496	NON-SIG
	muP5P	P5P -> P5P_X	0.0192	0.0012	0.0204	0.018	0.01416	0.00504	0.0192	0.00912	0.0629401	NON-SIG
	muSer	Ser -> Ser_X	0.03624	0.0024	0.03864	0.03384	0.02664	0.0096	0.03624	0.01704	0.0634509	NON-SIG
EMP	fGlyco	Glyco -> G6P	0.47352	0.10896	0.58248	0.3456	0.024	0.024	0.048	0	0.0199232	SIG
	pgi	G6P <-> F6P	3.01728	0.61944	3.63672	2.39784	0.49392	0.222	0.71592	0.27192	0.0221124	SIG
	pfk	F6P <-> FbP	3.07776	0.61872	3.69648	2.45904	2.0484	0.1524	2.2008	1.896	0.191031	NON-SIG
	fbpa	FbP <-> GAP + DHAP	3.07776	0.61872	3.69648	2.45904	2.0484	0.1524	2.2008	1.896	0.191031	NON-SIG
	tpi	DHAP <-> GAP	3.07776	0.61872	3.69648	2.45904	2.0484	0.1524	2.2008	1.896	0.191031	NON-SIG
	gapdh	GAP <-> 3PG	6.17592	1.23744	7.41336	4.93848	4.86672	0.28848	5.1552	4.57824	0.394204	NON-SIG
	eno	3PG <-> PEP	6.14976	1.23744	7.3872	4.91232	4.84704	0.28848	5.13552	4.55856	0.394204	NON-SIG
	pkm	PEP -> Pyr	6.60288	1.23744	7.84032	5.36544	5.43288	0.35544	5.78832	5.07744	0.453797	NON-SIG
	ldh	Pyr <-> Lac	3.09144	0.564	3.65544	2.52744	3.04704	0.09912	3.14616	2.94792	0.515827	NON-SIG
PPP	G6Pdh	G6P -> P5P + CO2	0.10992	0.03192	0.144	0.078	2.34576	0.17136	2.56752	2.1744	0.00201982	SIG
	tkt1	2*P5P <-> S7P + GAP	0.03024	0.01056	0.0408	0.01968	0.77712	0.05712	0.83424	0.72	0.00201019	SIG
	tald	E4P + P5P <-> F6P + GAP	0.03024	0.01056	0.0408	0.01968	0.77712	0.05712	0.83424	0.72	0.00201019	SIG
	tkt2	S7P + GAP <-> E4P + F6P	0.03024	0.01056	0.0408	0.01968	0.77712	0.05712	0.83424	0.72	0.00201019	SIG
Mitochondrial shuttles	AGC	Glu + Asp_m --> Glu_m + Asp	0.31488	0.03312	0.348	0.28176	0.44136	0.0552	0.49656	0.38616	0.476605	NON-SIG
	CIC	Cit_m + Mal --> Cit + Mal_m	0.20328	0.01296	0.21624	0.19032	0.14976	0.054	0.20376	0.09576	0.237012	NON-SIG
	DIC	Mal_m <-> Mal	1.19352	0.34992	1.54344	0.8436	1.0368	0.29784	1.33464	0.73896	0.596253	NON-SIG
	GC	Glu_m <-> Glu	0.89304	0.20472	1.09776	0.68832	0.34824	0.0552	0.40344	0.29304	0.0119168	SIG
	MPC	Pyr --> Pyr_m	4.40424	1.40448	5.80872	2.99976	2.93832	0.42648	3.3648	2.51184	0.514265	NON-SIG
	OGC	Mal + aKG_m <-> Mal_m + aKG	-0.5832	0.20664	-0.37656	-0.78984	0.08712	0.07224	0.15936	0.01488	0.0159738	SIG
	mAla	Ala <-> Ala_m	0.72648	0.204	0.93048	0.52248	0.13512	0.04848	0.1836	0.08664	0.02557	SIG
	mAsn	Asn <-> Asn_m	0.2688	0.03288	0.30168	0.23592	0.27336	0.01968	0.29304	0.25368	0.438016	NON-SIG
	mCO2	CO2_m <-> CO2	7.71936	4.0932	11.8126	3.62616	4.4796	0.98472	5.46432	3.49488	0.986253	NON-SIG
Citric acid cycle	pdh	Pyr_m -> AcCoA_m	3.31296	1.36056	4.67352	1.9524	1.96176	0.30792	2.26968	1.65384	0.734956	NON-SIG
	csyn	AcCoA + OAA -> Cit	3.31296	1.36056	4.67352	1.9524	1.96176	0.30792	2.26968	1.65384	0.734956	NON-SIG
	idh	Cit_m <-> aKG_m + CO2_m	3.10968	1.3608	4.47048	1.74888	1.812	0.31272	2.12472	1.49928	0.765521	NON-SIG
	adh	aKG_m <-> Fum_m + CO2_m	3.11472	1.36104	4.47576	1.75368	1.81776	0.3168	2.13456	1.50096	0.889348	NON-SIG
	mdh	Mal_m <-> OAA_m	1.66104	1.39152	3.05256	0.26952	1.20096	0.44136	1.64232	0.7596	0.615349	NON-SIG
	fus	Fum <-> Mal	3.11472	1.36104	4.47576	1.75368	1.81776	0.3168	2.13456	1.50096	0.889348	NON-SIG
	mdhc	OAA <-> Mal	0.00696	0.036	0.04296	-0.02904	-0.03912	0.22176	0.18264	-0.26088	0.941859	NON-SIG
anaplerotic	pc	Pyr_m <-> OAA_m	1.698	0.28704	1.98504	1.41096	0.9288	0.30768	1.23648	0.62112	0.0326007	SIG
	me	Mal <-> Pyr + CO2	1.5804	0.2844	1.8648	1.13784	0.7608	0.2088	0.9696	0.552	0.0275808	SIG
	mem	Mal_m <-> Pyr_m + CO2_m	-0.12	0.0144	0.264	-0.864	-0.18312	0.08088	-0.10224	-0.264	0.314699	NON-SIG
	pepck	OAA <-> PEP + CO2	0.45312	0.0036	0.45744	0.44952	0.58584	0.2076	0.864	0.37824	0.383564	NON-SIG
Amino acids metabolism	gs	Gln -> Glu	0.16752	0.01176	0.17928	0.15576	0.13584	0.02784	0.16368	0.108	0.211083	NON-SIG
	gdh	aKG_m <-> Glu_m	0.10224	0.03672	0.13896	0.06552	0.06	0.0408	0.1008	0.0192	0.123868	NON-SIG
	phdgh	3PG -> Ser	0.02616	0.01272	0.04056	0.01344	0.01968	0.00864	0.02832	0.00888	0.518277	NON-SIG
	sds	Ser -> Pyr	0.1524	0.02952	0.18192	0.12288	0.10176	0.01368	0.11544	0.08808	0.733226	NON-SIG
	asnsm	Asn_m <-> Asp_m	0.2688	0.03288	0.30168	0.23592	0.27336	0.01968	0.29304	0.25368	0.438016	NON-SIG
	ast	Asp + aKG <-> OAA + Glu	0.2568	0.03336	0.29016	0.22344	0.39696	0.05616	0.45312	0.3408	0.150032	NON-SIG
	astm	Asp_m + aKG_m <-> OAA_m + Glu_m	-0.04608	0.00312	-0.04296	-0.04944	-0.168	0.0516	-0.1164	-0.2196	0.0150365	SIG
	alt	Pyr + Glu <-> Ala + aKG	0.84	0.204	1.1172	0.636	0.30984	0.04536	0.3552	0.264	0.048089	SIG
	altm	Ala_m + aKG_m <-> Pyr_m + Glu_m	0.72648	0.204	0.93048	0.52248	0.13512	0.04848	0.1836	0.08664	0.02557	SIG

## Sheet: NADH NADPH
Production
	Ref	MTA
NADPH	1.80024	5.45232
NADPH_err	0.291477	0.401316
NADH(c)	6.17592	4.90584
NADH(c) _err	1.23744	0.363866
NADH(m)	7.88544	4.83072
NADH(m) _err	2.37498	0.626861
